# Supplementary material for: Infection of Plasmodiophora brassicae changes the fungal endophyte community of tumourous stem mustard roots as revealed by high-throughput sequencing and culture-dependent methods
Source: PLoS One. 2019 Jun 12;14(6):e0214975. doi: 10.1371/journal.pone.0214975 (PMC6561537; doi:10.1371/journal.pone.0214975)
Supplement: S2 Table — Taxonomy at Phylum, Class, Order, Family, Genus, Species, and OTU level. R, Healthy roots. C, Clubroots. The number in the table cell is the number of sequences of each OTU. (XLSX) [file pone.0214975.s004.xlsx]

## Sheet: Sheet1
Phylum	Class	Order	Family	Genus	Species	OTU	R1	R2	R3	C1	C2	C3
p__Ascomycota	c__Sordariomycetes	o__unclassified_c__Sordariomycetes	f__unclassified_c__Sordariomycetes	g__unclassified_c__Sordariomycetes Leptodontidium	s__unclassified_c__Sordariomycetes	OTU79	55	47	34	0	0	5
p__Ascomycota	c__Sordariomycetes	o__Hypocreales	f__Nectriaceae	g__Fusarium	s__unclassified_g__Fusarium	OTU311	5	1	3	8	12	10
p__Ascomycota	c__Dothideomycetes	o__Pleosporales	f__norank_o__Pleosporales	g__Boeremia	s__Boeremia_exigua	OTU276	0	0	0	5	8	5
p__Ascomycota	c__Sordariomycetes	o__Sordariales	f__Chaetomiaceae	g__Chaetomium	s__Chaetomium_cupreum	OTU213	103	102	57	0	0	0
p__Ascomycota	c__Sordariomycetes	o__Hypocreales	f__Clavicipitaceae	g__Pochonia	s__Pochonia_bulbillosa	OTU126	1357	1354	1080	2	3	2
p__Ascomycota	c__saccharomycetes	o__ Microascales	f__Microascaceae	g__unclassified_p__Ascomycota Pseudallescheria	s__unclassified_p__Ascomycota	OTU197	3403	3239	2990	0	0	0
p__Ascomycota	c__Sordariomycetes	o__Sordariales	f__Chaetomiaceae	g__Chaetomium	s__unclassified_g__Chaetomium	OTU1	7	3	9	0	6	0
p__Ascomycota	c__Sordariomycetes	o__Xylariales	f__norank_o__Xylariales	g__Monographella	s__Monographella_cucumerina	OTU176	169	162	175	63	55	48
p__Ascomycota	c__unclassified_p__Ascomycota	o__unclassified_p__Ascomycota	f__unclassified_p__Ascomycota	g__unclassified_p__Ascomycota Brassica napus	s__unclassified_p__Ascomycota	OTU93	68	77	23	0	0	0
p__Ascomycota	c__unclassified_p__Ascomycota	o__unclassified_p__Ascomycota	f__unclassified_p__Ascomycota	g__unclassified_p__Ascomycota Mortierella	s__unclassified_p__Ascomycota	OTU99	5	5	17	0	0	0
p__Ascomycota	c__Sordariomycetes	o__norank_c__Sordariomycetes	f__norank_c__Sordariomycetes	g__Myrmecridium	s__Myrmecridium_schulzeri	OTU2	66	85	7	0	0	0
p__Ascomycota	c__Eurotiomycetes	o__Eurotiales	f__Trichocomaceae	g__Talaromyces	s__unclassified_g__Talaromyces	OTU94	6	9	10	0	0	0
p__Ascomycota	c__Eurotiomycetes	o__Eurotiales	f__Trichocomaceae	g__Penicillium	s__unclassified_g__Penicillium	OTU177	105	120	91	1	0	0
p__Ascomycota	c__Eurotiomycetes	o__Eurotiales	f__Trichocomaceae	g__Penicillium	s__Penicillium_limosum	OTU109	37	42	29	0	0	0
p__Ascomycota	c__Eurotiomycetes	o__Eurotiales	f__Trichocomaceae	g__Penicillium	s__unclassified_g__Penicillium	OTU192	3461	3561	2809	24	5	0
p__Ascomycota	c__Sordariomycetes	o__Hypocreales	f__Nectriaceae	g__Fusarium	s__Fusarium_solani	OTU287	1	0	0	77	89	120
p__Ascomycota	c__Dothideomycetes	o__Pleosporales	f__Pleosporaceae	g__Alternaria	s__unclassified_g__Alternaria	OTU11	9	3	6	0	0	1
p__Ascomycota	c__Sordariomycetes	o__norank_c__Sordariomycetes	f__norank_c__Sordariomycetes	g__Myrmecridium	s__Myrmecridium_schulzeri	OTU138	1275	1231	935	0	0	0
p__Ascomycota	c__Dothideomycetes	o__Pleosporales	f__Phaeosphaeriaceae	g__unclassified_f__Phaeosphaeriaceae	s__Phaeosphaeriaceae_sp	OTU67	4	3	12	0	0	2
p__Ascomycota	c__Leotiomycetes	o__Helotiales	f__norank_o__Helotiales	g__Tetracladium	s__unclassified_g__Tetracladium	OTU114	2823	2866	3270	1	0	0
p__Ascomycota	c__Dothideomycetes	o__Pleosporales	f__unclassified_o__Pleosporales	g__unclassified_o__Pleosporales	s__unclassified_o__Pleosporales	OTU123	380	368	419	76	28	34
p__Ascomycota	c__Eurotiomycetes	o__Chaetothyriales	f__Chaetothyriaceae	g__Cyphellophora	s__Cyphellophora_vermispora	OTU62	6	5	14	0	0	0
p__Ascomycota	c__Sordariomycetes	o__Hypocreales	f__Nectriaceae	g__unclassified_f__Nectriaceae	s__unclassified_f__Nectriaceae	OTU256	0	0	2	10	4	7
p__Ascomycota	c__unclassified_p__Ascomycota	o__unclassified_p__Ascomycota	f__unclassified_p__Ascomycota	g__unclassified_p__Ascomycota Myrmecridium	s__unclassified_p__Ascomycota	OTU70	38	38	64	0	0	0
p__Ascomycota	c__norank_p__Ascomycota	o__norank_p__Ascomycota	f__norank_p__Ascomycota	g__Collembolispora	s__Collembolispora_barbata	OTU65	35	56	22	0	0	0
p__Ascomycota	c__Dothideomycetes	o__Capnodiales	f__Davidiellaceae	g__unclassified_f__Davidiellaceae	s__unclassified_f__Davidiellaceae	OTU137	7	3	6	31	2	6
p__Ascomycota	c__Sordariomycetes	o__Hypocreales	f__Cordycipitaceae	g__Engyodontium	s__Engyodontium_album	OTU219	6	5	15	3	0	0
p__Ascomycota	c__Sordariomycetes	o__Hypocreales	f__Nectriaceae	g__Nectria	s__Nectria_ramulariae	OTU310	0	0	0	18	28	42
p__Ascomycota	c__Sordariomycetes	o__Pleosporales	f__Phaeosphaeriaceae	g__ Setophaeosphaeria	s__unclassified_Setophaeosphaeria	OTU144	466	435	386	31	0	42
p__Ascomycota	c__Sordariomycetes	o__Hypocreales	f__Nectriaceae	g__Gibberella	s__unclassified_g__Gibberella	OTU282	2	3	9	14	26	15
p__Ascomycota	c__Sordariomycetes	o__Hypocreales	f__Nectriaceae	g__Gibberella	s__Gibberella_zeae	OTU319	0	0	1	6	9	15
p__Ascomycota	c__Sordariomycetes	o__Hypocreales	f__Nectriaceae	g__Fusarium	s__unclassified_g__Fusarium	OTU185	1252	1319	1005	1848	1323	1445
p__Ascomycota	c__Leotiomycetes	o__Helotiales	f__Helotiaceae	g__Articulospora	s__Articulospora_proliferata	OTU108	11	12	18	0	0	0
p__Ascomycota	c__Dothideomycetes	o__Pleosporales	f__Didymellaceae	g__Phoma	s__Phoma	OTU106	5465	5391	6336	0	0	0
p__Ascomycota	c__Dothideomycetes	o__Pleosporales	f__unclassified_o__Pleosporales	g__unclassified_o__Pleosporales	s__unclassified_o__Pleosporales	OTU51	567	612	376	3	1	1
p__Ascomycota	c__Eurotiomycetes	o__Eurotiales	f__Trichocomaceae	g__Penicillium	s__unclassified_g__Penicillium	OTU196	28	21	12	2	0	0
p__Ascomycota	c__Dothideomycetes	o__Pleosporales	f__Cucurbitariaceae	g__Pyrenochaetopsis	s__Pyrenochaetopsis_leptospora	OTU246	36	29	54	19	25	6
p__Ascomycota	c__Sordariomycetes	o__Hypocreales	f__Nectriaceae	g__Fusarium	s__Fusarium graminearum	OTU52	377	438	438	16	17	12
p__Ascomycota	c__Sordariomycetes	o__Hypocreales	f__Hypocreaceae	g__Trichoderma	s__unclassified_g__Trichoderma	OTU101	6	5	16	0	0	0
p__Ascomycota	c__Leotiomycetes	o__norank_c__Leotiomycetes	f__Myxotrichaceae	g__Oidiodendron	s__Oidiodendron_truncatum	OTU86	207	199	162	0	0	2
p__Ascomycota	c__Leotiomycetes	o__Helotiales	f__unclassified_o__Helotiales	g__unclassified_o__Helotiales	s__unclassified_o__Helotiales	OTU98	43	37	51	0	0	0
p__Ascomycota	c__Dothideomycetes	o__Pleosporales	f__norank_o__Pleosporales	g__Phoma	s__Phoma_macrostoma	OTU294	0	0	0	11	21	16
p__Ascomycota	c__unclassified_p__Ascomycota	o__unclassified_p__Ascomycota	f__unclassified_p__Ascomycota	g__unclassified_p__Ascomycota	s__unclassified_p__Ascomycota	OTU139	11	16	6	0	0	0
p__Ascomycota	c__Eurotiomycetes	o__Eurotiales	f__Trichocomaceae	g__unclassified_f__Trichocomaceae	s__unclassified_f__Trichocomaceae	OTU224	8	7	10	0	0	0
p__Ascomycota	c__Dothideomycetes	o__Pleosporales	f__unclassified_o__Pleosporales	g__unclassified_o__Pleosporales	s__Pleosporales_sp	OTU156	27	27	35	1	0	0
p__Ascomycota	c__unclassified_p__Ascomycota	o__unclassified_p__Ascomycota	f__unclassified_p__Ascomycota	g__unclassified_p__Ascomycota	s__unclassified_p__Ascomycota	OTU132	45	48	10	0	0	0
p__Basidiomycota	c__Atractiellomycetes	o__Atractiellales	f__unclassified_o__Atractiellales	g__unclassified_o__Atractiellales	s__Atractiellales_sp	OTU32	7	8	7	0	0	0
p__Basidiomycota	c__Agaricomycetes	o__Trechisporales	f__unclassified_o__Trechisporales	g__unclassified_o__Trechisporales Lecythophora	s__Trechisporales_sp	OTU191	531	469	346	0	0	1
p__Basidiomycota	c__Agaricomycetes	o__Agaricales	f__unclassified_o__Agaricales	g__unclassified_o__Agaricales	s__unclassified_o__Agaricales	OTU223	63	52	49	0	0	0
p__Basidiomycota	c__Agaricomycetes	o__Agaricales	f__Psathyrellaceae	g__Coprinellus	s__Coprinellus_canistri	OTU25	470	471	308	0	0	0
p__unclassified_k__Fungi	c__unclassified_k__Fungi	o__unclassified_k__Fungi	f__unclassified_k__Fungi	g__unclassified_k__Fungi	s__unclassified_k__Fungi	OTU80	53	65	117	0	0	0
p__unclassified_k__Fungi	c__unclassified_k__Fungi	o__unclassified_k__Fungi	f__unclassified_k__Fungi	g__unclassified_k__Fungi	s__Fungi_sp	OTU204	9	4	6	0	0	0
p__unclassified_k__Fungi	c__unclassified_k__Fungi	o__unclassified_k__Fungi	f__unclassified_k__Fungi	g__unclassified_k__Fungi	s__unclassified_k__Fungi	OTU194	3	6	7	0	2	0
p__unclassified_k__Fungi	c__unclassified_k__Fungi	o__unclassified_k__Fungi	f__unclassified_k__Fungi	g__unclassified_k__Fungi	s__unclassified_k__Fungi	OTU235	0	0	0	23	10	14
p__unclassified_k__Fungi	c__unclassified_k__Fungi	o__unclassified_k__Fungi	f__unclassified_k__Fungi	g__unclassified_k__Fungi	s__unclassified_k__Fungi	OTU188	440	423	45	0	0	0
p__Zygomycota	c__norank_p__Zygomycota	o__Mortierellales	f__Mortierellaceae	g__Mortierella	s__unclassified_g__Mortierella	OTU50	23	25	59	0	0	0
p__Zygomycota	c__norank_p__Zygomycota	o__Mortierellales	f__Mortierellaceae	g__Mortierella	s__Mortierella_fimbricystis	OTU13	238	199	247	0	0	0
p__Zygomycota	c__norank_p__Zygomycota	o__Mortierellales	f__Mortierellaceae	g__Mortierella	s__unclassified_g__Mortierella	OTU216	20	30	65	7	0	4
p__Zygomycota	c__norank_p__Zygomycota	o__Mortierellales	f__Mortierellaceae	g__Mortierella	s__unclassified_g__Mortierella	OTU6	7	9	29	0	0	0
p__Zygomycota	c__norank_p__Zygomycota	o__Mortierellales	f__Mortierellaceae	g__Mortierella	s__unclassified_g__Mortierella	OTU153	4351	4466	5575	87	15	49
p__unclassified_k__Fungi	c__unclassified_k__Fungi	o__unclassified_k__Fungi	f__unclassified_k__Fungi	g__unclassified_k__Fungi	s__unclassified_k__Fungi	OTU105	179	185	163	1	0	0
p__Ascomycota	c__Sordariomycetes	o__Hypocreales	f__Nectriaceae	g__Fusarium	s__Fusarium_solani	OTU244	0	0	0	7	6	10
p__Basidiomycota	c__Tremellomycetes	o__Tremellales	f__norank_o__Tremellales	g__Cryptococcus	s__Cryptococcus_podzolicus	OTU267	0	0	7	6	11	0
p__Ascomycota	c__Sordariomycetes	o__Hypocreales	f__Nectriaceae	g__Fusarium	s_Fusarium	OTU203	1220	1187	1083	0	0	0
p__Ascomycota	c__Leotiomycetes	o__norank_c__Leotiomycetes	f__unclassified_o__norank_c__Leotiomycetes	g__unclassified_o__norank_c__Leotiomycetes	s__unclassified_o__norank_c__Leotiomycetes	OTU225	249	275	642	1	1	0
p__Chytridiomycota	c__Chytridiomycetes	o__Chytridiales	f__Chytridiaceae	g__unclassified_f__Chytridiaceae	s__Chytridiaceae_sp	OTU155	22	11	45	0	0	0
p__Ascomycota	c__Leotiomycetes	o__unclassified_c__Leotiomycetes	f__unclassified_c__Leotiomycetes	g__unclassified_c__Leotiomycetes	s__unclassified_c__Leotiomycetes	OTU90	12	16	42	0	0	0
p__Cercozoa	c__Imbricatea	o__Plasmodiophorida	f__Plasmodiophoridae	g__Plasmodiophora	s__Plasmodiophora_brassicae	OTU268	0	0	3	27518	28215	28007
p__Ascomycota	c__Eurotiomycetes	o__unclassified_c__Eurotiomycetes	f__unclassified_c__Eurotiomycetes	g__unclassified_c__Eurotiomycetes	s__unclassified_c__Eurotiomycetes	OTU164	11	8	14	0	0	0
p__Ascomycota	c__Sordariomycetes	o__norank_c__Sordariomycetes	f__norank_c__Sordariomycetes	g__Myrmecridium	s__Myrmecridium_sp	OTU130	13	18	15	1	1	2
p__unclassified_k__Fungi	c__unclassified_k__Fungi	o__unclassified_k__Fungi	f__unclassified_k__Fungi	g__unclassified_k__Fungi	s__unclassified_k__Fungi	OTU61	20	12	25	2	0	0
